# Supplementary material for: Eucommia, Cuscuta, and Drynaria Extracts Ameliorate Glucocorticoid-Induced Osteoporosis by Inhibiting Osteoclastogenesis Through PI3K/Akt Pathway
Source: Front Pharmacol. 2022 Feb 4;12:772944. doi: 10.3389/fphar.2021.772944 (PMC8855109; doi:10.3389/fphar.2021.772944)
Supplement: Supplementary file 2 [file DataSheet1.xlsx]

## Sheet: Negative Iron
TCM Herbs	RT	Constituent	MW	Ion MW	Ion Type	HPLC MW	PPM	Secondary fragment
Eucommia	5.64	Trochol	442.381	441.373	[M-H]-	441.371	-4.30477	390.88	431.107	385.942
Eucommia	11.57	genipin	226.084	225.076	[M-H]-	225.078	8.8858	223.799	207.932
Eucommia	1.52	Geniposidic acid	374.121	373.113	[M-H]-	373.117	9.64845	371.104	325.117	311.111	253.095
Eucommia	15.29	Sinapyl alcohol	210.086	209.078	[M-H]-	209.08	9.56571	207.053	163.064
Eucommia	7.89	Heriguard	354.095	353.087	[M-H]-	353.09	9.34605	351.075	333.158	275.04
Eucommia	8.51	Ferulaldehyde	178.063	223.061	[M+COOH]-	223.062	7.17288	207.933	193.032	191.021
Eucommia	16	40957-99-1	388.152	433.15	[M+COOH]-	433.153	6.6951	417.216	403.142	327.923
Eucommia	8.44	caffeic acid	180.042	179.034	[M-H]-	179.036	10.0538	177.02
Eucommia	11.64	Skimmetin	162.032	161.024	[M-H]-	161.025	9.31531	146.962
Eucommia	15.41	HYKOP	182.058	181.05	[M-H]-	181.052	8.83726	179.982	164.928	146.962
Eucommia	11.57	Dunnisinin	226.084	225.076	[M-H]-	225.078	8.8858	209.047	177.966
Eucommia	11.1	(-)-Olivir	376.152	421.15	[M+COOH]-	421.153	6.88586	343.897
Eucommia	41.31	Urushiol III	316.24	361.238	[M+COOH]-	361.241	9.68881	300.905
Eucommia	19.09	Cinnamic acid, 3,4-dimethoxy- (8CI)	208.074	207.066	[M-H]-	207.067	9.17575	193.036	178.979	161.047	146.962
Eucommia	13.07	rutin	610.153	609.145	[M-H]-	609.15	7.22318	559.159	482.879
Eucommia	21.04	kaempferol	286.048	285.04	[M-H]-	285.042	8.77063	234.913	221.802	207.052
Eucommia	12.95	olivil	376.152	421.15	[M+COOH]-	421.153	6.88586	393.121	377.834
Eucommia	13.22	Hirsutrin	464.096	463.088	[M-H]-	463.091	7.34197	379.924	222.9
Eucommia	7.89	Isomangiferin	422.085	421.077	[M-H]-	421.079	3.79977	389.894	373.907	327.222
Eucommia	10.08	geniposide	388.137	433.135	[M+COOH]-	433.138	7.38795	376.905	330.926	314.955
Eucommia	20.59	genistein	270.053	269.045	[M-H]-	269.047	8.92037	218.984	207.052
Eucommia	14.76	Astragalin	448.101	447.093	[M-H]-	447.096	6.70997	261.136
Eucommia	14.97	Acanthoside B	580.216	579.208	[M-H]-	579.211	6.56064	561.09	547.242
Eucommia	7.89	5-o-caffeoylquinic acid	354.095	353.087	[M-H]-	353.09	9.34605	320.889	304.916
Eucommia	15.81	AIDS214634	374.137	373.129	[M-H]-	373.131	6.96806	340.888	321.906
Eucommia	11.1	p-coumaric acid	164.047	163.039	[M-H]-	163.041	9.81349	161.046	143.036
Eucommia	12.05	(+)-Medioresinol di-O-beta-D-glucopyranoside	712.258	757.255	[M+COOH]-	757.261	7.26302	730.269	728.254	696.799
Eucommia	11.6	(+)-Pinoresinol-di-O-β-D-glucoside	682.247	727.245	[M+COOH]-	727.251	8.11274	706.827	644.854
Eucommia	14.62	(+)-Pinoresinol-.beta.-D-glucoside	520.194	565.192	[M+COOH]-	565.196	6.36947	548.246	530.87	452.925
Eucommia	36.62	Civetone	250.23	295.227	[M+COOH]-	295.23	9.82284	294.182	282.939
Eucommia	11.6	Dehydrodiconiferyl alcohol 4,gamma'-di-O-beta-D-glucopyanoside	682.247	681.239	[M-H]-	681.244	7.92667	649.179	456.865
Eucommia	15.43	Eucommiol	188.105	187.097	[M-H]-	187.099	8.55165	181.977	137.025
Eucommia	3.19	Genioisidic acid	374.121	419.119	[M+COOH]-	419.123	9.78233	387.097	320.889
Eucommia	15.43	(2S)-2-ammonio-6-ureidohexanoate	189.111	188.103	[M-H]-	188.101	-10.1009	172.941
Eucommia	12.48	liriodendrin	742.268	787.266	[M+COOH]-	787.272	7.49423	1039.34	787.272	570.85
Eucommia	18.41	quercetin	302.043	301.035	[M-H]-	301.037	8.30462	249.965	207.052
Eucommia	11.1	M-COUMARIC ACID	164.047	163.039	[M-H]-	163.041	9.81349	161.046	159.98	143.036
Eucommia	11.1	3-Ethynylphenol	118.042	163.04	[M+COOH]-	163.041	7.97346	161.046	159.98	143.036
Cuscuta	44.03	NSC63551	412.37	457.368	[M+COOH]-	457.364	-9.4017	446.91	390.884	294.182
Cuscuta	14.62	Pinoresinol	358.142	357.134	[M-H]-	357.136	5.88012	353.087
Cuscuta	21.57	isorhamnetin	316.058	315.05	[M-H]-	315.053	9.5222	310.933	296.884	253.146
Cuscuta	21.04	kaempferol	286.048	285.04	[M-H]-	285.042	8.77063	248.962	235.096	218.984
Cuscuta	13.22	Hyperin	464.096	463.088	[M-H]-	463.091	6.91009	283.157	252.947
Cuscuta	17.3	WLN: VH6	114.105	159.102	[M+COOH]-	159.103	8.17078	146.025	132.869
Cuscuta	14.76	kaempferol-3-o-beta-d-glucoside	448.101	447.093	[M-H]-	447.096	6.70997	410.901	384.937	222.9
Cuscuta	18.41	quercetin	302.043	301.035	[M-H]-	301.037	8.30462	254.943	222.9	208.056
Drynaria	20.43	(2R)-5,7-dihydroxy-2-(4-hydroxyphenyl)chroman-4-one	272.068	271.06	[M-H]-	271.063	9.22295	254.943	238.933	210.885
Drynaria	21.04	Aureusidin	286.048	285.04	[M-H]-	285.042	9.12145	282.938	248.962
Drynaria	15.13	Narirutin	580.179	579.171	[M-H]-	579.175	7.25169	532.815	470.847	310.933	294.955
Drynaria	14.76	orientin	448.101	447.093	[M-H]-	447.096	6.70997	400.891	384.937	248.962
Drynaria	21.04	kaempferol	286.048	285.04	[M-H]-	285.042	8.77063	254.943	146.962
Drynaria	16.35	Afzelin	432.106	431.098	[M-H]-	431.101	7.1909	294.955	259.935
Drynaria	7.89	Chinoinin	422.085	421.077	[M-H]-	421.079	3.79977	390.071	372.904	354.094
Drynaria	14.76	Astragalin	448.101	447.093	[M-H]-	447.096	6.93364	384.937	238.933	222.9
Drynaria	21.04	luteolin	286.048	285.04	[M-H]-	285.042	8.77063	272.901	222.9	207.052
Drynaria	11.1	p-coumaric acid	164.047	163.039	[M-H]-	163.041	9.81349	161.046	146.962	132.869
Drynaria	14.76	luteolin-7-o-glucoside	448.101	447.093	[M-H]-	447.096	6.70997	350.925	340.888
Drynaria	14.62	(+)-Pinoresinol-.beta.-D-glucoside	520.194	519.186	[M-H]-	519.19	6.54866	516.126	502.862	440.891
Drynaria	14.76	Aureusidin-6-glucoside	448.101	447.093	[M-H]-	447.096	6.70997	440.891
Drynaria	13.22	Eriodictyol 7-glucuronide	464.096	463.088	[M-H]-	463.091	7.12603	370.888	338.084	310.933
Drynaria	13.48	Kaempferol 7-alpha-L-arabinoside	418.09	463.088	[M+COOH]-	463.091	7.12603	336.944
Drynaria	13.62	Neoeriocitrin	596.174	595.166	[M-H]-	595.17	6.55275	440.891	248.962
Drynaria	18.58	procyanidin B-5	594.137	593.129	[M-H]-	593.134	8.2612	544.851	434.875

## Sheet: Positive Iron
TCM Herbs	RT	Constituent	MW	Ion MW	Ion Type	HPLC MW	PPM	Secondary fragment
Eucommia	1.64	genipin	226.084	227.092	[M+H]+	227.09	-9.24743	226.98	206.14	151.08	123.06
Eucommia	3.12	Geniposidic acid	374.121	397.111	[M+Na]+	397.112	3.02182	393.16	375.13	301.13	273.96
Eucommia	1.62	Sinapyl alcohol	210.086	211.094	[M+H]+	211.095	3.78976	195.066	179.062	163.134
Eucommia	7.84	Heriguard	354.095	377.085	[M+Na]+	377.086	2.91711	355.104	341.944	323.933	267.122	239.069
Eucommia	7.84	Skimmetin	162.032	163.04	[M+H]+	163.04	0.613347	161.051	146.981	145.036
Eucommia	1.64	Dunnisinin	226.084	227.092	[M+H]+	227.09	-8.36672	193.975	179.061	167.013	153.034
Eucommia	13.52	(-)-Olivir	376.152	399.142	[M+Na]+	399.143	3.00644	385.904	307.153	291.158
Eucommia	8.37	Syrigin	372.142	395.132	[M+Na]+	395.133	3.03695	249.983	233.968	217.106
Eucommia	10.05	Cinnamic acid, 3,4-dimethoxy- (8CI)	208.074	209.082	[M+H]+	209.082	0.956563	195.935	181.087	179.061	163.047	149.06
Eucommia	13.22	Hirsutrin	464.096	487.085	[M+Na]+	487.087	3.69544	465.105	409.222	323.127
Eucommia	10.05	geniposide	388.137	411.127	[M+Na]+	411.128	2.9188	291.966	273.956	243.569
Eucommia	14.78	Astragalin	448.101	449.109	[M+H]+	449.11	2.67195	397.127	265.047	251.165
Eucommia	13.52	(+)-Cycloolivil	376.152	399.142	[M+Na]+	399.143	3.00644	385.904	307.153	289.072
Eucommia	8.43	reptoside_qt	228.1	251.09	[M+Na]+	251.09	2.38958	235.001	223.93	209.155	193.975
Eucommia	8.78	1-Deoxyeucommiol	172.11	195.1	[M+Na]+	195.1	2.56279	193.975	179.062	163.047
Eucommia	6.8	3-Furyl-2-ethylacrolein	150.068	151.076	[M+H]+	151.076	0	149.024	135.081	123.041
Eucommia	8.43	Ajugoside_qt	228.1	251.09	[M+Na]+	251.09	1.99132	235.001	221.929
Eucommia	11.6	Dehydrodiconiferyl alcohol 4,gamma'-di-O-beta-D-glucopyanoside	682.247	705.237	[M+Na]+	705.24	4.11208	701.288	687.23	439.159
Eucommia	35.14	Dehydrodieugenol	326.152	327.16	[M+H]+	327.158	-5.50193	296.972	239.968	211.985	199.113
Eucommia	1.62	Eucommiol	188.105	211.095	[M+Na]+	211.095	1.42116	189.111	161.051
Eucommia	3.12	Genioisidic acid	374.121	397.111	[M+Na]+	397.112	3.02182	395.169	393.161	348.983	291.967
Eucommia	2.42	ZINC00394284	198.089	221.079	[M+Na]+	221.079	2.26163	207.064	191.941	145.065
Eucommia	3.96	(4S,5S)-4-hydroxy-5-pentyloxolan-2-one	172.11	195.1	[M+Na]+	195.1	2.56279	193.975	179.062	167.014	151.036
Eucommia	13.52	olivil	376.152	399.142	[M+Na]+	399.143	3.00644	335.184	273.956
Cuscuta	14.78	kaempferol	286.048	287.056	[M+H]+	287.056	1.39346	285.059	255.945	253.012	223.93
Cuscuta	13.22	Hyperin	464.096	487.085	[M+Na]+	487.087	3.90074	465.105	325.164	323.933
Cuscuta	14.78	kaempferol-3-o-beta-d-glucoside	448.101	471.09	[M+Na]+	471.092	3.18409	441.118	323.933	309.168	261.962
Cuscuta	13.22	quercetin	302.043	303.051	[M+H]+	303.051	1.31991	301.036	193.975	179.061	163.047
Drynaria	15.15	(2R)-5,7-dihydroxy-2-(4-hydroxyphenyl)chroman-4-one	272.068	273.077	[M+H]+	273.077	0.732395	255.945
Drynaria	1.58	sinapic acid	224.069	225.077	[M+H]+	225.075	-8.88595	211.095	195.066	149.06
Drynaria	15.15	Narirutin	580.179	603.169	[M+Na]+	603.171	3.15002	599.219	581.189	479.12	185.024
Drynaria	13.63	Eriodyctiol (flavanone)	288.063	289.071	[M+H]+	289.072	1.38374	273.956	255.945	161.051	135.081
Drynaria	2.34	Dianthoside	288.084	311.074	[M+Na]+	311.075	2.57173	296.972	282.906	235.001	121.066
Drynaria	14.78	orientin	448.101	471.09	[M+Na]+	471.092	3.39636	287.056	255.945	239.968
Drynaria	15.15	naringenin	272.068	273.077	[M+H]+	273.077	0.732395	255.945	161.051
Drynaria	13.63	eriodictyol	288.063	289.071	[M+H]+	289.072	1.38374	273.956	255.945	179.061	163.134
Drynaria	14.78	Astragalin	448.101	471.09	[M+Na]+	471.092	3.18409	453.891	423.201	273.956
Drynaria	14.78	luteolin-7-o-glucoside	448.101	471.09	[M+Na]+	471.092	3.18409	451.115	231.972
Drynaria	14.62	(+)-Pinoresinol-.beta.-D-glucoside	520.194	543.184	[M+Na]+	543.186	3.86608	539.234	525.233	453.892
Drynaria	13.22	Eriodictyol 7-glucuronide	464.096	487.085	[M+Na]+	487.087	3.90074	425.217	311.185	293.056	279.16
Drynaria	44.91	cycloartenone	424.37	425.378	[M+H]+	425.379	1.64559	329.285	193.975
Drynaria	13.63	Neoeriocitrin	596.174	619.164	[M+Na]+	619.166	3.55317	603.134	587.271	359.096	273.956
